# Supplementary material for: Blood metabolites and gastric cancer risk: A bidirectional 2-sample Mendelian randomization study
Source: Medicine (Baltimore). 2025 Jul 18;104(29):e43339. doi: 10.1097/MD.0000000000043339 (PMC12282805; doi:10.1097/MD.0000000000043339)
Supplement: Supplementary file 1 [file medi-104-e43339-s001.xlsx]

## Sheet: Table S1
Table S1. Results of MR analysis of the causal relationship between 21 blood metabolites and gastric cancer
Metabolites	ID	Trait	Methods	Nsnp	beta	se	Pval	P-FDR	or	or_lci95	or_uci95	F
												min	max
Amino acid
3-methyl-2-oxovalerate	M15676	GC	IVW	34	-2.05	0.68	0.002	0.591	0.13	0.03	0.49	19.26	34.59
			WME	34	-2.25	1.03	0.03		0.11	0.01	0.8
			MR-E	34	-2.98	1.32	0.031		0.05	0	0.68
			SM	34	-3.44	1.63	0.042		0.03	0	0.78
			WMO	34	-2.62	1.27	0.048		0.07	0.01	0.88
N-acetylglycine	M27710	GC	IVW	18	-0.89	0.35	0.01	0.706337	0.41	0.21	0.81	19.43	48.52
			WME	18	-0.9	0.52	0.083		0.41	0.15	1.12
			MR-E	18	-1.27	0.83	0.148		0.28	0.06	1.44
			SM	18	-1.67	0.94	0.094		0.19	0.03	1.19
			WMO	18	-1.27	0.72	0.097		0.28	0.07	1.16
3-methylhistidine	M15677	GC	IVW	9	-0.67	0.3	0.025	0.978009	0.51	0.29	0.92	19.59	24.99
			WME	9	-0.83	0.42	0.047		0.44	0.19	0.99
			MR-E	9	-0.84	0.78	0.316		0.43	0.09	1.98
			SM	9	-0.69	0.58	0.268		0.5	0.16	1.56
			WMO	9	-0.81	0.48	0.133		0.45	0.17	1.15
serine	M32315	GC	IVW	35	-1.76	0.81	0.029	0.978009	0.17	0.04	0.84	18.77	86.31
			WME	35	-0.6	1.1	0.584		0.55	0.06	4.74
			MR-E	35	-1.02	2.45	0.681		0.36	0	44.22
			SM	35	0.44	2.17	0.842		1.55	0.02	108.28
			WMO	35	-0.25	1.67	0.883		0.78	0.03	20.44
glutaroyl carnitine	M35439	GC	IVW	33	-1.33	0.49	0.006	0.592	0.263712	0.101718	0.683692	18.88	68.36
			WME	33	-0.15	0.73	0.841		0.86456	0.208676	3.58194
			MR-E	33	-2.33	1.29	0.08		0.0968825	0.00770273	1.21856
			SM	33	0.31	1.4	0.824		1.37021	0.0874685	21.4645
			WMO	33	0.28	1.07	0.798		1.31851	0.161373	10.773
2-hydroxyisobutyrate	M22030	GC	IVW	20	1.49	0.76	0.049	0.992705	4.44	1.01	19.64	18.88	44.77
			WME	20	1.12	1.05	0.285		3.07	0.39	24.05
			MR-E	20	6.38	3.32	0.071		589.2	0.87	398052
			SM	20	3.18	2.07	0.141		24.01	0.41	1391.43
			WMO	20	1.02	1.71	0.558		2.77	0.1	79.12
2-aminobutyrate	M32348	GC	IVW	40	2.59	0.83	0.002	0.978	13.32	2.62	67.78	18.77	28.16
			WME	40	2.74	1.13	0.016		15.41	1.68	141.82
			MR-E	40	3.37	3.07	0.278		29.19	0.07	11931.3
			SM	40	2.34	2.39	0.333		10.41	0.1	1123.55
			WMO	40	2.45	2.19	0.269		11.64	0.16	848.13
Lipid
linoleate (18:2n6)	M01105	GC	IVW	16	2.38	0.91	0.009	0.706337	10.84	1.8	65.1	19.71	26.18
			WME	16	2.09	1.24	0.091		8.09	0.72	91.44
			MR-E	16	0.22	3.28	0.947		1.25	0	779.42
			SM	16	2	1.95	0.321		7.4	0.16	338.78
			WMO	16	1.74	2.07	0.416		5.67	0.1	330.49
X-12990--docosapentaenoic acid (n6-DPA)	M34674	GC	IVW	12	-1.11	0.46	0.017	0.890003	0.33	0.13	0.82	19.42	26.53
			WME	12	-0.96	0.61	0.113		0.38	0.12	1.26
			MR-E	12	-2.18	1.19	0.096		0.11	0.01	1.16
			SM	12	-0.95	0.89	0.311		0.39	0.07	2.23
			WMO	12	-0.87	0.8	0.3		0.42	0.09	2.01
1-stearoylglycerol (1-monostearin)	M21188	GC	IVW	23	1.302	0.624	0.037	0.992705	3.678	1.082	12.505	19.42	23.5
			WME	23	1.667	0.919	0.07		5.296	0.874	32.095
			MR-E	23	0.074	1.59	0.963		1.077	0.048	24.296
			SM	23	0.873	1.757	0.624		2.393	0.076	74.974
			WMO	23	1.635	1.437	0.268		5.129	0.307	85.816
butyrylcarnitine	M32412	GC	IVW	94	-0.38	0.17	0.028	0.978009	0.68	0.49	0.96	10	1051.09
			WME	94	-0.46	0.3	0.12		0.63	0.35	1.13
			MR-E	94	-0.39	0.26	0.13		0.68	0.41	1.12
			SM	94	0.5	0.56	0.375		1.65	0.55	5
			WMO	94	-0.38	0.27	0.161		0.68	0.4	1.16
Nucleotide
X-12095--N1-methyl-3-pyridone-4carboxamide	M33510	GC	IVW	25	0.887	0.441	0.044	0.992705	2.429	1.023	5.768	19.43	24.99
			WME	25	0.711	0.709	0.316		2.037	0.508	8.168
			MR-E	25	1.082	0.732	0.153		2.949	0.702	12.393
			SM	25	1.389	1.13	0.231		4.013	0.439	36.72
			WMO	25	0.966	0.655	0.153		2.627	0.728	9.485
Xenobiotics
3-(cystein-S-yl)acetaminophen*	M34365	GC	IVW	65	-0.1	0.04	0.005	0.591757	0.9	0.84	0.97	17.41	35.63
			WME	65	-0.09	0.05	0.084		0.92	0.83	1.01
			MR-E	65	-0.02	0.11	0.865		0.98	0.79	1.23
			SM	65	-0.09	0.1	0.348		0.91	0.75	1.11
			WMO	65	-0.08	0.08	0.348		0.92	0.78	1.09
piperine	M33935	GC	IVW	10	-0.65	0.3	0.03	0.978	0.52	0.29	0.94	19.7	24.99
			WME	10	-0.48	0.41	0.234		0.62	0.28	1.37
			MR-E	10	0.05	0.66	0.945		1.05	0.29	3.82
			SM	10	-0.45	0.57	0.447		0.64	0.21	1.94
			WMO	10	-0.42	0.54	0.453		0.65	0.23	1.89
Unknown
X-04357	M16634	GC	IVW	10	-1.7	0.58	0.003	0.591757	0.18	0.06	0.57	19.77	21.92
			WME	10	-1.34	0.8	0.092		0.26	0.05	1.25
			MR-E	10	-2.47	1.23	0.079		0.08	0.01	0.94
			SM	10	-0.47	1.22	0.708		0.62	0.06	6.81
			WMO	10	-1.16	1.37	0.416		0.31	0.02	4.54
X-11315	M32632	GC	IVW	29	1.03	0.37	0.006	0.591757	2.8	1.35	5.79	19.26	50.75
			WME	29	0.32	0.6	0.593		1.38	0.43	4.43
			MR-E	29	0.8	0.59	0.185		2.24	0.7	7.11
			SM	29	-0.06	1.16	0.959		0.94	0.1	9.22
			WMO	29	0	0.7	0.996		1	0.26	3.93
X-11334	M32651	GC	IVW	25	-1.41	0.56	0.012	0.706337	0.24	0.08	0.73	19.49	28.69
			WME	25	-0.75	0.84	0.37		0.47	0.09	2.43
			MR-E	25	-1.07	1.6	0.51		0.34	0.02	7.85
			SM	25	-1.31	1.55	0.407		0.27	0.01	5.63
			WMO	25	-0.05	1.09	0.961		0.95	0.11	7.95
X-12524	M34062	GC	IVW	31	2.17	0.98	0.026	0.978009	8.75	1.29	59.44	19.54	37.91
			WME	31	1.92	1.4	0.169		6.84	0.44	106.03
			MR-E	31	1.81	2.39	0.456		6.09	0.06	662.66
			SM	31	1.36	2.45	0.584		3.89	0.03	477.04
			WMO	31	1.94	1.85	0.303		6.93	0.19	259.22
X-13859	M35754	GC	IVW	43	-1.14	0.56	0.042	0.992705	0.32	0.11	0.96	19.17	27.69
			WME	43	-1.52	0.89	0.085		0.22	0.04	1.24
			MR-E	43	-2	1.08	0.071		0.14	0.02	1.12
			SM	43	-0.87	1.78	0.628		0.42	0.01	13.64
			WMO	43	-1.1	1.02	0.287		0.33	0.05	2.46
X-11820	M33165	GC	IVW	14	0.8	0.4	0.045	0.992705	2.23	1.02	4.89	19.62	25.42
			WME	14	1.01	0.57	0.078		2.74	0.89	8.43
			MR-E	14	2.25	0.86	0.022		9.51	1.78	50.97
			SM	14	0.61	0.89	0.502		1.85	0.32	10.53
			WMO	14	1.3	0.64	0.065		3.66	1.04	12.88
X-11540	M32857	GC	IVW	7	0.91	0.46	0.049	0.992705	2.47	1	6.1	19.79	23.29
			WME	7	0.38	0.59	0.516		1.47	0.46	4.66
			MR-E	7	0.59	1.46	0.702		1.81	0.1	31.63
			SM	7	0.28	0.85	0.754		1.32	0.25	7.06
			WMO	7	0.26	0.85	0.77		1.3	0.24	6.88

## Sheet: Table S2
Table S2. Sensitivity analysis results for the 21 metabolites identified by the IVW method
Metabolites	ID	Trait	Nsnp	Method	Horizontal pleiotropy			MR-PRESSO	Heterogeneity		Power
					Egger intercept	SE	Pvalue	Pvalue	Cochran's Q	Pvalue
Amino acid
3-methyl-2-oxovalerate	M15676	GC	34	IVW	0.012	0.0151071	0.419798	0.42	33.3585	0.449838	1
N-acetylglycine	M27710	GC	18	IVW	0.014	0.0279307	0.627226	0.44	17.7385	0.405515	0.99
3-methylhistidine	M15677	GC	9	IVW	0.011	0.0462181	0.819168	0.87	4.78479	0.780311	1
serine	M32315	GC	35	IVW	-0.009	0.0275426	0.750545	0.12	44.6553	0.104463	1
glutaroyl carnitine	M35439	GC	33	IVW	0.019	0.02	0.41	0.53	30.59	0.54	1
2-hydroxyisobutyrate	M22030	GC	20	IVW	-0.069	0.0459851	0.148407	0.79	14.697	0.741653	1
2-aminobutyrate	M32348	GC	40	IVW	0.025	0.03	0.405569	0.177	60.57	0.02	1
Lipid
linoleate (18:2n6)	M01105	GC	16	IVW	0.032	0.0467166	0.50433	0.98	5.19569	0.990336	1
X-12990--docosapentaenoic acid (n6-DPA)	M34674	GC	12	IVW	0.044	0.0448396	0.349774	0.98	5.1188	0.925277	1
1-stearoylglycerol (1-monostearin)	M21188	GC	23	IVW	0.021	0.0254673	0.410411	0.68	17.4916	0.735669	1
butyrylcarnitine	M32412	GC	94	IVW	0.001	0.010001	0.953337	0.63	89.016	0.597667	1
Nucleotide
X-12095--N1-methyl-3-pyridone-4carboxamide	M33510	GC	25	IVW	-0.005	0.0160856	0.742941	0.8	18.9959	0.752209	1
Xenobiotics
3-(cystein-S-yl)acetaminophen*	M34365	GC	65	IVW	-0.015	0.0204909	0.45237	0.2	71.273	0.24875	1
piperine	M33935	GC	10	IVW	-0.041	0.035	0.271	0.51	8.34	0.5	0.93
Unknown
X-04357	M16634	GC	10	IVW	0.037	0.050897	0.493164	0.25	11.0658	0.271225	1
X-11315	M32632	GC	29	IVW	0.007	0.0150094	0.626852	0.48	28.5016	0.438123	1
X-11334	M32651	GC	25	IVW	-0.006	0.0252693	0.819817	0.7	20.298	0.679707	1
X-12524	M34062	GC	31	IVW	0.004	0.0268609	0.869419	0.63	28.0886	0.565739	1
X-13859	M35754	GC	43	IVW	0.013	0.0142101	0.354253	0.16	50.1469	0.181706	1
X-11820	M33165	GC	14	IVW	-0.054	0.0282322	0.0794845	0.55	11.2948	0.586132	1
X-11540	M32857	GC	7	IVW	0.012	0.054104	0.830133	0.86	3.0832	0.798335	1

## Sheet: Table S3
Table S3. Estimated genetic correlation between candidate metabolites and gastric cancer using LDSC and steiger direction test
Metabolites	ID	Trait	rg	rg_se	rg_p	Lambda GC	h2_z	Steiger direction test
								Direction	Steiger P
Amino acid
3-methyl-2-oxovalerate	M15676	GC	-0.0139344	0.600016	0.981472	1.03895	5.13957	TRUE	4.8e-198
N-acetylglycine	M27710	GC	-0.412024	0.964351	0.669194	1.01641	1.47536	TRUE	1.26e-125
3-methylhistidine	M15677	GC	-1.39994	1.78449	0.432744	1.01641	0.551947	TRUE	5.15e-67
serine	M32315	GC	0.590933	1.18636	0.61841	0.988672	1.19516	TRUE	1.77e-176
glutaroyl carnitine	M35439	GC	-1.31814	1.01313	0.193241	1.015	1.545	TRUE	9.21e-233
2-hydroxyisobutyrate	M22030	GC	0.380509	0.569876	0.504322	1.05353	4.56251	TRUE	3.84e-97
2-aminobutyrate	M32348	GC	-0.320863	0.557384	0.564846	1.035	5.451	TRUE	4.09e-186
Lipid
linoleate (18:2n6)	M01105	GC	0.758316	1.17962	0.520324	1.01641	1.30433	TRUE	3.56e-72
X-12990--docosapentaenoic acid (n6-DPA)	M34674	GC	2.82512	2.62326	0.281504	1.00352	0.218624	TRUE	4.69e-64
1-stearoylglycerol (1-monostearin)	M21188	GC	1.09419	0.783972	0.162803	1.01895	2.55633	TRUE	1.35e-130
butyrylcarnitine	M32412	GC	0.689168	0.893976	0.440765	1.01641	1.62416	TRUE	0
Nucleotide
X-12095--N1-methyl-3-pyridone-4carboxamide	M33510	GC	-0.317946	0.458575	0.4881	1.05353	6.5545	TRUE	2.18e-165
Xenobiotics
3-(cystein-S-yl)acetaminophen*	M34365	GC	NA	NA	NA	NA	NA	TRUE	NA
piperine	M33935	GC	0.398405	1.10795	0.719156	1.002	1.496	TRUE	8.14e-53
Unknown
X-04357	M16634	GC	-1.64989	1.61664	0.307458	1.00977	0.567658	TRUE	1.28e-57
X-11315	M32632	GC	-1.691	0.770548	0.0281968	1.02703	2.11201	TRUE	3.54e-195
X-11334	M32651	GC	-0.360004	0.571122	0.528469	1.04315	5.10443	TRUE	1.17e-128
X-12524	M34062	GC	NA	NA	NA	NA	NA	TRUE	1.14e-188
X-13859	M35754	GC	-0.0433668	0.503667	0.931385	1.02903	6.58222	TRUE	8.59e-229
X-11820	M33165	GC	0.44456	0.806176	0.58133	0.998291	2.09935	TRUE	3.64e-100
X-11540	M32857	GC	-1.25659	1.52183	0.408971	1.00248	0.753	TRUE	2.68e-34

## Sheet: Table S4
Table S4. Significant metabolic pathways involved in the pathogenesis of gastric cancer
Metabolic pathway	Metabolites involved	Pvalue	Database
Linoleic acid metabolism	Linoleate	0.013	KEGG SMPDB
Valine, leucine and isoleucine biosynthesis	(S)-3-Methyl-2-oxopentanoic acid	0.021	KEGG SMPDB
Histidine metabolism	3-methylhistidine	0.041	KEGG SMPDB
KEGG: Kyoto Encyclopedia of Genes and Genomes; SMPDB: Small Molecule Pathway Database.

## Sheet: Table S5
Table S5. Results of reverse MR analysis (trait of gastric cancer as exposure, candidate metabolites as outcome)
exposure	outcome ID	Metabolites	Nsnp	Methods	Beta	SE	Pvalue	or	or_lci95	or_uci95	Heterogeneity
											Cochran's Q	Pvalue
GC	3-methyl-2-oxovalerate	M15676	22	IVW	-0.001	0.003	0.723	0.999	0.994	1.004	14.113	0.865
GC			22	WME	0	0.003	1	1	0.993	1.007
GC			22	MR-E	-0.009	0.011	0.464	0.992	0.97	1.014
GC			22	SM	0.001	0.005	0.8	1.001	0.991	1.012
GC			22	WMO	0.001	0.005	0.873	1.001	0.991	1.01
GC	N-acetylglycine	M27710	22	IVW	0.01	0.006	0.108	1.01	0.998	1.023	24.212	0.283
GC			22	WME	0.007	0.008	0.398	1.007	0.991	1.024
GC			22	MR-E	0.027	0.029	0.36	1.028	0.97	1.089
GC			22	SM	-0.005	0.017	0.786	0.995	0.962	1.029
GC			22	WMO	-0.009	0.017	0.595	0.991	0.96	1.024
GC	3-methylhistidine	M15677	22	IVW	-0.002	0.013	0.899	0.998	0.973	1.025	32.59	0.051
GC			22	WME	-0.009	0.017	0.581	0.991	0.958	1.024
GC			22	MR-E	0.022	0.062	0.723	1.022	0.906	1.154
GC			22	SM	0.008	0.031	0.8	1.008	0.949	1.071
GC			22	WMO	-0.001	0.027	0.97	0.999	0.948	1.053
GC	serine	M32315	22	IVW	0.002	0.003	0.431	1.002	0.996	1.009	29.563	0.101
GC			22	WME	0.004	0.004	0.27	1.004	0.997	1.012
GC			22	MR-E	0	0.015	0.98	1	0.972	1.029
GC			22	SM	0.006	0.007	0.38	1.006	0.993	1.019
GC			22	WMO	0.007	0.007	0.275	1.007	0.995	1.02
GC	glutaroyl carnitine	M35439	22	IVW	0.001	0.004	0.769	1.001	0.993	1.009	35.772	0.023
GC			22	WME	0.002	0.005	0.672	1.002	0.993	1.011
GC			22	MR-E	-0.006	0.019	0.741	0.994	0.957	1.031
GC			22	SM	0.004	0.01	0.716	1.004	0.984	1.023
GC			22	WMO	0.005	0.008	0.532	1.005	0.989	1.021
GC	2-hydroxyisobutyrate	M22030	22	IVW	-0.003	0.003	0.436	0.997	0.991	1.004	24.434	0.273
GC			22	WME	-0.002	0.005	0.717	0.998	0.989	1.007
GC			22	MR-E	-0.006	0.017	0.729	0.994	0.962	1.027
GC			22	SM	-0.002	0.008	0.798	0.998	0.982	1.014
GC			22	WMO	-0.001	0.006	0.889	0.999	0.986	1.012
GC	2-aminobutyrate	M32348	22	IVW	0.002	0.003	0.562	1.002	0.996	1.007	23.637	0.311
GC			22	WME	0	0.004	0.91	1	0.992	1.007
GC			22	MR-E	-0.001	0.013	0.912	0.999	0.974	1.024
GC			22	SM	-0.003	0.006	0.679	0.997	0.985	1.01
GC			22	WMO	-0.003	0.006	0.657	0.997	0.986	1.009
GC	linoleate (18:2n6)	M01105	22	IVW	0.002	0.004	0.5	1.002	0.995	1.009	31.044	0.073
GC			22	WME	0.004	0.004	0.419	1.004	0.995	1.012
GC			22	MR-E	-0.015	0.016	0.369	0.985	0.955	1.017
GC			22	SM	0.005	0.008	0.517	1.005	0.99	1.02
GC			22	WMO	0.005	0.007	0.499	1.005	0.991	1.019
GC	X-12990--docosapentaenoic acid (n6-DPA)	M34674	22	IVW	0.004	0.007	0.544	1.004	0.991	1.017	15.245	0.81
GC			22	WME	0	0.009	0.98	1	0.982	1.017
GC			22	MR-E	-0.042	0.03	0.166	0.958	0.904	1.016
GC			22	SM	0	0.015	0.997	1	0.971	1.03
GC			22	WMO	0	0.014	0.997	1	0.973	1.028
GC	1-stearoylglycerol (1-monostearin)	M21188	22	IVW	-0.004	0.004	0.424	0.996	0.988	1.005	34.911	0.029
GC			22	WME	-0.012	0.005	0.02	0.988	0.979	0.998
GC			22	MR-E	-0.019	0.021	0.363	0.981	0.942	1.021
GC			22	SM	-0.015	0.01	0.143	0.985	0.967	1.004
GC			22	WMO	-0.015	0.008	0.078	0.985	0.969	1.001
GC	butyrylcarnitine	M32412	22	IVW	0.001	0.006	0.855	1.001	0.99	1.012	26.248	0.197
GC			22	WME	-0.002	0.008	0.746	0.998	0.983	1.012
GC			22	MR-E	-0.052	0.023	0.034	0.949	0.908	0.993
GC			22	SM	-0.006	0.014	0.66	0.994	0.967	1.022
GC			22	WMO	-0.007	0.011	0.549	0.993	0.971	1.016
GC	X-12095--N1-methyl-3-pyridone-4carboxamide	M33510	22	IVW	0	0.004	0.935	1	0.992	1.007	13.106	0.905
GC			22	WME	-0.001	0.005	0.795	0.999	0.989	1.009
GC			22	MR-E	0.005	0.017	0.791	1.005	0.971	1.039
GC			22	SM	-0.002	0.008	0.828	0.998	0.982	1.015
GC			22	WMO	0	0.008	0.967	1	0.984	1.015
GC	3-(cystein-S-yl)acetaminophen*	M34365	22	IVW	0.019	0.025	0.448	1.019	0.97	1.07	20.466	0.492
GC			22	WME	0.022	0.037	0.555	1.022	0.951	1.099
GC			22	MR-E	-0.12	0.114	0.305	0.887	0.71	1.109
GC			22	SM	0.032	0.065	0.631	1.032	0.908	1.173
GC			22	WMO	0.036	0.068	0.602	1.037	0.907	1.185
GC	piperine	M33935	23	IVW	-0.011	0.01	0.248	0.989	0.97	1.008	20.211	0.508
GC			24	WME	-0.014	0.014	0.314	0.986	0.959	1.014
GC			25	MR-E	-0.013	0.045	0.775	0.987	0.904	1.077
GC			26	SM	-0.017	0.028	0.54	0.983	0.931	1.038
GC			27	WMO	-0.019	0.026	0.474	0.981	0.932	1.033
GC	X-04357	M16634	22	IVW	-0.005	0.006	0.387	0.995	0.984	1.006	14.908	0.828
GC			22	WME	-0.004	0.008	0.622	0.996	0.981	1.012
GC			22	MR-E	-0.025	0.026	0.352	0.975	0.927	1.027
GC			22	SM	-0.004	0.013	0.785	0.996	0.971	1.023
GC			22	WMO	-0.006	0.013	0.625	0.994	0.969	1.019
GC	X-11315	M32632	22	IVW	-0.004	0.004	0.273	0.996	0.988	1.003	15.22	0.812
GC			22	WME	-0.004	0.005	0.489	0.996	0.986	1.007
GC			22	MR-E	0	0.018	0.981	1	0.966	1.036
GC			22	SM	-0.005	0.009	0.575	0.995	0.978	1.013
GC			22	WMO	-0.005	0.008	0.553	0.995	0.98	1.011
GC	X-11334	M32651	22	IVW	-0.004	0.004	0.243	0.996	0.989	1.003	21.172	0.449
GC			22	WME	-0.004	0.005	0.448	0.996	0.987	1.006
GC			22	MR-E	0	0.018	0.99	1	0.966	1.035
GC			22	SM	-0.002	0.008	0.804	0.998	0.982	1.014
GC			22	WMO	-0.003	0.008	0.732	0.997	0.982	1.013
GC	X-12524	M34062	22	IVW	-0.001	0.002	0.58	0.999	0.995	1.003	29.296	0.107
GC			22	WME	0.001	0.003	0.723	1.001	0.995	1.007
GC			22	MR-E	0.006	0.009	0.531	1.006	0.988	1.025
GC			22	SM	0	0.005	0.93	1	0.99	1.011
GC			22	WMO	0.002	0.004	0.586	1.002	0.995	1.01
GC	X-13859	M35754	22	IVW	0.001	0.003	0.86	1.001	0.995	1.006	12.685	0.919
GC			22	WME	-0.001	0.004	0.819	0.999	0.991	1.007
GC			22	MR-E	-0.014	0.014	0.323	0.986	0.96	1.013
GC			22	SM	0	0.006	0.965	1	0.987	1.012
GC			22	WMO	-0.003	0.006	0.577	0.997	0.986	1.008
GC	X-11820	M33165	22	IVW	0	0.004	0.935	1	0.992	1.007	22.782	0.356
GC			22	WME	-0.001	0.005	0.795	0.999	0.989	1.009
GC			22	MR-E	0.005	0.017	0.791	1.005	0.971	1.039
GC			22	SM	-0.002	0.008	0.828	0.998	0.982	1.015
GC			22	WMO	0	0.008	0.967	1	0.984	1.015
GC	X-11540	M32857	22	IVW	0.007	0.008	0.359	1.007	0.992	1.023	18.262	0.632
GC			22	WME	-0.003	0.011	0.822	0.997	0.976	1.02
GC			22	MR-E	0.013	0.036	0.718	1.013	0.945	1.087
GC			22	SM	-0.013	0.022	0.539	0.987	0.946	1.029
GC			22	WMO	-0.011	0.018	0.551	0.989	0.955	1.025
